# Supplementary material for: Validation of candidate gene markers for marker-assisted selection of potato cultivars with improved tuber quality
Source: Theor Appl Genet. 2013 Jan 9;126(4):1039–52. doi: 10.1007/s00122-012-2035-z (PMC3607734; doi:10.1007/s00122-012-2035-z)
Supplement: Supplementary file 3 — Supplementary material 3 (XLSX 14 kb) [file 122_2012_2035_MOESM3_ESM.xlsx]

## Sheet: BC
Supplementary Table 2: Phenotypic means and standard deviations (SD) of genotype classes of BNC clones with combinations of two or three markers.
Marker 3	Marker 1	Marker 2	Number of individuals per genotype class	CQS7		CQS5		TSC
	Pain1-8c	AGPsS-9a		Mean	SD	Mean	SD	Mean	SD
	0	0	39	5.42664	1.38558	3.52179	1.49212	ns
	0	1	9	6.87222	0.712	4.97	1.33961	ns
	1	0	19	6.60789	0.819089	4.20526	1.53631	ns
	1	1	9	6.75	0.9	4.57778	0.892017	ns
	Stp23-8b	AGPsS-9a
	0	0	32	5.76997	1.15885	3.57187	1.48351	15.4656	1.31434
	0	1	9	6.83889	0.618859	4.59	1.06375	15.8	1.2629
	1	0	26	5.86731	1.5632	3.95962	1.58335	17.2154	1.68871
	1	1	9	6.78333	0.969858	5	1.23819	17.7444	1.66442
	Stp23-8b	Pain1-8c
	0	0	24	5.42956	0.97327	ns		15.12	1.27639
	0	1	17	6.80588	0.843149	ns		16.1235	1.06333
	1	0	24	5.95833	1.69819	ns		17.4167	1.75169
	1	1	11	6.41818	0.793811	ns		17.2091	1.56298
	StpL-3e	AGPsS-9a
	0	0	24	ns		3.83542	1.50351	15.6083	1.57423
	0	1	5	ns		4.21	0.910632	16.14	1.82016
	1	0	34	ns		3.68235	1.56413	16.7029	1.69589
	1	1	13	ns		4.98929	1.16655	17.015	1.7301
	GP171-a	AGPsS-9a
	0	0	48	5.92373	1.42922	3.88542	1.58275	ns
	0	1	15	6.89	0.810247	4.92813	1.15108	ns
	1	0	10	5.285	0.621401	3.075	1.04782	ns
	1	1	3	6.41667	0.652559	4.01667	0.797392	ns
	GP171-a	Stp23-8b
	0	0	33	ns		ns		15.6824	1.27457
	0	1	31	ns		ns		17.3677	1.65073
	1	0	7	ns		ns		14.5429	0.784978
	1	1	5	ns		ns		17.2	1.83848
	GP171-a	Pain1-8c
	0	0	38	5.81287	1.53338	ns		ns
	0	1	25	6.672	0.859758	ns		ns
	1	0	10	5.26	0.565096	ns		ns
	1	1	3	6.5	0.655744	ns		ns
	Stp23-8b	StpL-3e
	0	0	25	ns		ns		15.368	1.33064
	0	1	16	ns		ns		15.7588	1.20782
	1	0	4	ns		ns		17.775	1.72699
	1	1	31	ns		ns		17.2968	1.68888
Pain1-8c	AGPsS-9a	Stp23-8b
0	0	0	20	5.21694	0.932619	3.185	1.15007	15.005	1.3012
0	0	1	19	5.64737	1.742	3.87632	1.7451	17.2211	1.86416
0	1	0	4	6.538	0.347	4.238	1.3079	15.725	1.315
0	1	1	5	7.14	0.849559	5.8	0.992472	18.16	1.06442
1	0	0	12	6.69167	0.894131	4.21667	1.78661	16.2333	0.956636
1	0	1	7	6.46429	0.713392	4.18571	1.10819	17.2	1.20692
1	1	0	5	7.08	0.715542	5.04	0.84217	15.86	1.37222
1	1	1	4	6.3375	1.0339	4	0.612372	17.225	2.28674
GP171-a	AGPsS-9a	Stp23-8b
0	0	0	25	ns		ns		15.596	1.34241
0	0	1	23	ns		ns		17.3043	1.77367
0	1	0	8	ns		ns		16.038	1.1148
0	1	1	7	ns		ns		17.6143	1.41118
1	0	0	7	ns		ns		15	1.1804
1	0	1	3	ns		ns		16.5333	0.503322
1	1	0	1	ns		ns		13.9	.
1	1	1	2	ns		ns		18.2	3.11127
GP171-a	Pain1-8c	Stp23-8b
0	0	0	16	5.47288	1.13194	3.49412	1.35898	15.256	1.3866
0	0	1	22	6.05	1.74042	4.48864	1.71248	17.5	1.80264
0	1	0	17	6.80588	0.843149	4.45882	1.58787	16.1235	1.06333
0	1	1	8	6.3875	0.879428	3.925	1.02295	17.0375	1.31902
1	0	0	8	5.3375	0.552106	3.125	0.737757	14.8625	1.15997
1	0	1	2	4.95	0.707107	1.95	0.0707107	16.5	0.707107
1	1	0	0
1	1	1	3	6.5	0.655744	4.63333	0.284312	17.6667	2.38607
