# Supplementary material for: Validation of candidate gene markers for marker-assisted selection of potato cultivars with improved tuber quality
Source: Theor Appl Genet. 2013 Jan 9;126(4):1039–52. doi: 10.1007/s00122-012-2035-z (PMC3607734; doi:10.1007/s00122-012-2035-z)
Supplement: Supplementary file 4 — Supplementary material 4 (XLSX 13 kb) [file 122_2012_2035_MOESM4_ESM.xlsx]

## Sheet: SC
Supplementary Table 3: Phenotypic means and standard deviations (SD) of genotype classes of SKC clones with combinations of two markers.
Marker 1	Marker 2	Number of individuals per genotype class	CQA-10		CQS4-10		CQS4		TSC-10		Number of individuals per genotype class	TSC-09		CQS4-09
StpL-3e	Pain1-8c		mean	SD	mean	SD	mean	SD	mean	SD		mean	SD	mean	SD
0	0	31	6.23871	0.764058	ns		ns		15.5484	1.72605	36	ns		4.07222	0.847049
0	1	29	6.83103	0.925474	ns		ns		16.1793	1.3613	31	ns		4.5	1.00399
1	0	31	6.1	1.09148	ns		ns		15.0065	1.52292	39	ns		3.80513	1.04905
1	1	30	6.19	0.667135	ns		ns		15.1467	2.00598	40	ns		4.1275	0.94895
StpL-3e	AGPsS-9a
0	0	36	ns		ns		ns		15.7194	1.52518	41	18.5171	1.41172	ns
0	1	23	ns		ns		ns		16.0391	1.7066	25	18.752	1.6233	ns
1	0	33	ns		ns		ns		14.5061	1.94196	43	19.0488	1.97211	ns
1	1	28	ns		ns		ns		15.7464	1.25594	36	19.5528	1.44251	ns
StpL-3e	AGPsS-10a
0	0	28	ns		ns		ns		15.4143	1.63565	29	18.3724	1.4412	4.14138	0.824412
0	1	34	ns		ns		ns		16.1706	1.43158	40	18.84	1.47227	4.3075	1.17001
1	0	42	ns		ns		ns		15.3595	1.5124	55	19.6055	1.55366	3.87636	0.892139
1	1	16	ns		ns		ns		14.2438	2.25476	21	18.3952	2.09773	4.28571	1.00114
AGPsS-9a	AGPsS-10a
0	0	34	ns		ns		ns		15.1382	1.67368		ns		ns
0	1	36	ns		ns		ns		15.175	1.97519		ns		ns
1	0	36	ns		ns		ns		15.6111	1.41134		ns		ns
1	1	15	ns		ns		ns		16.52	1.44628		ns		ns
Pain1-8c	InvGE-6f
0	0	31	ns		3.348	1.01658	3.66774	0.905681	ns			ns		ns
0	1	48	ns		3.17949	0.807915	3.48333	0.792071	ns			ns		ns
1	0	27	ns		3.20455	1.10302	3.54444	0.877204	ns			ns		ns
1	1	40	ns		3.72857	0.941392	4.065	0.838053	ns			ns		ns
InvGE-6f	StpL-3e
0	0	25	6.368	0.861065	ns		ns		ns			ns		ns
0	1	39	6.05385	0.951134	ns		ns		ns			ns		ns
1	0	22	6.33182	0.918791	ns		ns		ns			ns		ns
1	1	35	6.62	0.841148	ns		ns		ns			ns		ns
